# Supplementary material for: New High-Affinity Thrombin Aptamers for Advancing Coagulation Therapy: Balancing Thrombin Inhibition for Clot Prevention and Effective Bleeding Management with Antidote
Source: Cells. 2023 Sep 7;12(18):2230. doi: 10.3390/cells12182230 (PMC10526462; doi:10.3390/cells12182230)
Supplement: Supplementary file 1 [file cells-12-02230-s001.zip]

Archive with 1 entries (1 files):
- cells-2545052-supplementary.pdf
